# Supplementary material for: Cold Atmospheric Plasma Conveys Selectivity Against Hepatocellular Carcinoma Cells via Triggering EGFR(Tyr1068)-Mediated Autophagy
Source: Front Oncol. 2022 Jul 4;12:895106. doi: 10.3389/fonc.2022.895106 (PMC9292981; doi:10.3389/fonc.2022.895106)
Supplement: Supplementary Table 1 — Information on the siRNAs used in this study. [file Table_1.xlsx]

## Sheet: supTable1
		Gene	Sequence (5'-3')
		CBP	GGCCUCCUCAAUAGUAACUTT
		CBP	AGUUACUAUUGAGGAGGCCTT
		BIRC6	GUUUCAAAGCAGGAUGAUG-dTdT

## Sheet: supTable2
		Gene name	Direction	Sequence (5'-3')
		β-actin	Forward	TTGGCAATGAGCGGTTCC
		β-actin	Reverse	AGACAGCACTGTGTTGGC
		CBP	Forward	CACAGCCTCTCAGTCAACATC
		CBP	Reverse	CCTGGCGTAACTCCTCTGG
